# Supplementary material for: The Complete Mitogenome of Apostasia fujianica Y.Li & S.Lan and Comparative Analysis of Mitogenomes across Orchidaceae
Source: Int J Mol Sci. 2024 Jul 26;25(15):8151. doi: 10.3390/ijms25158151 (PMC11311346; doi:10.3390/ijms25158151)
Supplement: Supplementary file 1 [file ijms-25-08151-s001.zip › Supplement Table S1.xlsx]

## Sheet: Sheet1
Table S1: Genes on Organelles
mtApostasia_fujianica	407191	413213	trnN-GUU		Apostasia_fujianica	113693	107671	rrn23/rrn4.5/rrn5/trnR-ACG/trnN-GUU/ycf1 fragment
mtApostasia_fujianica	407196	413213	trnN-GUU		Apostasia_fujianica	125670	131687	ycf1 fragment/trnN-GUU/trnR-ACG/rrn5/rrn4.5/rrn23/trnA-UGC fragment
mtApostasia_fujianica	476482	482009	tRNA-Met		Apostasia_fujianica	88689	94225	trnl-CAU
mtApostasia_fujianica	476482	482009	tRNA-Met		Apostasia_fujianica	150669	145133	ycf2 fragment/trnl-CAU/rpl23 fragment
mtApostasia_fujianica	413214	416647	/		Apostasia_fujianica	101708	105141	trnV-GAC/rrn16 fragment
mtApostasia_fujianica	413214	416647	/		Apostasia_fujianica	137650	134217	trnV-GAC/rrn16 fragment
mtApostasia_fujianica	36923	38704	/		Apostasia_fujianica	34036	32255	rpoC1 fragment/rpoC2 fragment
mtApostasia_fujianica	203964	205041	/		Apostasia_fujianica	44649	43544	atpA fragment/trnR-UCU
mtApostasia_fujianica	95654	96335	/		Apostasia_fujianica	74619	73932	/
mtApostasia_fujianica	420889	421584	/		Apostasia_fujianica	28788	29486	/
mtApostasia_fujianica	513222	514089	trnD-GUC		Apostasia_fujianica	23860	22951	trnD-GUC
mtApostasia_fujianica	290002	290449	/		Apostasia_fujianica	31768	31289	/
mtApostasia_fujianica	462883	463320	trnW-CCA/trnP-UGG		Apostasia_fujianica	66173	66625	trnW-CCA/trnP-UGG
mtApostasia_fujianica	371889	372243	/		Apostasia_fujianica	58458	58812	/
mtApostasia_fujianica	26383	26664	/		Apostasia_fujianica	52130	51838	/
mtApostasia_fujianica	318543	318794	/		Apostasia_fujianica	27677	27415	/
mtApostasia_fujianica	29406	29659	/		Apostasia_fujianica	30964	31222	/
mtApostasia_fujianica	505778	505973	/		Apostasia_fujianica	12250	12055	/
mtApostasia_fujianica	152625	153483	rrn18 fragment		Apostasia_fujianica	105015	104152	/
mtApostasia_fujianica	152625	153483	rrn18 fragment		Apostasia_fujianica	134343	135206	/
mtApostasia_fujianica	463373	463550	psaJ		Apostasia_fujianica	66920	67098	psaJ
mtApostasia_fujianica	369760	369935	/		Apostasia_fujianica	61565	61399	/
mtApostasia_fujianica	407085	407195	/		Apostasia_fujianica	101682	101792	/
mtApostasia_fujianica	407085	407195	/		Apostasia_fujianica	137676	137566	/
mtApostasia_fujianica	406944	407072	/		Apostasia_fujianica	101938	101817	/
mtApostasia_fujianica	406944	407072	/		Apostasia_fujianica	137420	137541	/
mtApostasia_fujianica	121933	122050	/		Apostasia_fujianica	32255	32379	/
mtApostasia_fujianica	323900	324026	/		Apostasia_fujianica	556	436	/
mtApostasia_fujianica	451175	451259	/		Apostasia_fujianica	101708	101792	/
mtApostasia_fujianica	529476	529560	/		Apostasia_fujianica	105057	105141	/
mtApostasia_fujianica	451087	451178	/		Apostasia_fujianica	106037	106127	/
mtApostasia_fujianica	451090	451178	/		Apostasia_fujianica	133318	133231	/
mtApostasia_fujianica	529476	529560	/		Apostasia_fujianica	134301	134217	/
mtApostasia_fujianica	451175	451259	/		Apostasia_fujianica	137650	137566	/
mtApostasia_fujianica	439781	439830	/		Apostasia_fujianica	25216	25167	/
mtApostasia_fujianica	36825	36914	/		Apostasia_fujianica	100504	100591	/
mtApostasia_fujianica	36825	36914	/		Apostasia_fujianica	138854	138767	/
mtApostasia_fujianica	204918	204965	/		Apostasia_fujianica	43620	43667	/
mtApostasia_fujianica	451248	451285	/		Apostasia_fujianica	101693	101656	/
mtApostasia_fujianica	451245	451285	/		Apostasia_fujianica	137662	137702	/
mtApostasia_fujianica	400907	400936	/		Apostasia_fujianica	73412	73383	/
