# Supplementary material for: The Complete Mitogenome of Apostasia fujianica Y.Li & S.Lan and Comparative Analysis of Mitogenomes across Orchidaceae
Source: Int J Mol Sci. 2024 Jul 26;25(15):8151. doi: 10.3390/ijms25158151 (PMC11311346; doi:10.3390/ijms25158151)
Supplement: Supplementary file 1 [file ijms-25-08151-s001.zip › Supplement Table S2.xlsx]

## Sheet: Sheet1
Table S2: Species Accession Number
Specie Name	Accession Number
Gastrodia elata	MF070084-MF070102
Gastrodia pubilabiata	OR004100-OR004143
Dendrobium henanense	LC744540-LC744563
Dendrobium wilsonii	LC744518-LC744539
Paphiopedilum micranthum	OP465200-OP465225
Phalaenopsis aphrodite	MN366132-MN366175
Apostasia shenzhenica	OQ645347
Apostasia fujianica	PP724664
Allium cepa	KU318712
Allium fistulosum	OL347690
Dracaena cochinchinensis	PP069825
Crocus sativus	OL804177
Oryza sativa Indica Group	JF281153
Oryza minuta	KU176938
Oryza rufipogon	AP011076
Sorghum bicolor	DQ984518
Tripsacum dactyloides	DQ984517
Eleusine indica	MF616338
Zea perennis	DQ645538
Zea luxurians	DQ645537
Gossypium harknessii	JX944506
Gossypium hirsutum	JX944505
